# Supplementary material for: A versatile mathematical work-flow to explore how Cancer Stem Cell fate influences tumor progression
Source: BMC Syst Biol. 2015 Jun 1;9(Suppl 3):S1. doi: 10.1186/1752-0509-9-S3-S1 (PMC4464028; doi:10.1186/1752-0509-9-S3-S1)
Supplement: Additional File 8 — STRESS AND BCL2T CONCENTRATION INFLUENCE APOPTOSIS DYNAMICS -- A color-code identical to that of Figure 2 panel C1 was assigned to both stress and BCL2T variations, and model variables (i.e. BAXmT, BH3, and BCL2T) were then colored in accordance to these color-codes. Specifically, panels A, B, and C refer to the stress coloration, while panels D, E, and F refer to the BCL2T one. [file 1752-0509-9-S3-S1-S8.xls]

## Sheet: Sheet1
Symbols	Values	Biological Meaning
serum	2.5	concentration of serum in growth medium
Rbtot	2	concentration of total retinoblastoma protein
KD	0.01	dissociation constant of RB:E2F dimer
gammaD	1	time scale for changes in CycD concentrations
gammaB	1	time scale for changes in RB concentrations
gammaF	1	time scale for changes in E2F concentrations
gammaE	1	time scale for changes in CycE concentrations
sigmaD	2	steepness of sigmoidal response curve (CycD)
sigmaB	5	steepness of sigmoidal response curve (RB)
sigmaF	5	steepness of sigmoidal response curve (E2F)
sigmaE	5	steepness of sigmoidal response curve (CycE)
omegaD0	-0.5	offsets of H when there are no interactions (CycD)
omegaDM	0.5	serum effects on CYCD
omegaB0	0.5	offsets of H when there are no interactions (RB)
omegaBD	-1	interaction coefficient
omegaBE	-1.2	interaction coefficient
omegaF0	-0.5	offsets of H when there are no interactions (E2F)
omegaFM	0.1	serum effects on E2F
omegaFF	1	interaction coefficient
omegaE0	-0.5	offsets of H when there are no interactions (CycE)
omegaEF	1	interaction coefficient
