# Supplementary material for: A versatile mathematical work-flow to explore how Cancer Stem Cell fate influences tumor progression
Source: BMC Syst Biol. 2015 Jun 1;9(Suppl 3):S1. doi: 10.1186/1752-0509-9-S3-S1 (PMC4464028; doi:10.1186/1752-0509-9-S3-S1)
Supplement: Additional File 9 — PRCC ANALYSIS OF APOPTOSIS MODEL -- PRCCs of input/output data revealed stress and BCL2T as the key parameters. Results relative to BAXmT, BH3, and BCL2 during the whole time interval are reported in panels A, B, and C, respectively. Yellow areas represent the zones of non-significant PRCC values, while blue lines correspond to stress PRCC values, and red ones refer to those of BCL2T. [file 1752-0509-9-S3-S1-S9.xls]

## Sheet: Sheet1
Symbols	Values	Biological Meaning
stress	0.1	index of stress
BCL2T	80	total concentration of BCL2
BAXT	100	total concentration of BAX
kfx, kfxp, kbx	1, 3, 2	rate constants for activation and inactivation of BAX
ks3, ks3p, kd3	0.1, 0.6, 0.01
kasx, kdsx	90, 0.05	rate constants for association and dissociation of BAXm:BCL2
kas3, kds3	10, 0.01	rate constants for associations of BCL2 and BAX
