# Supplementary material for: A versatile mathematical work-flow to explore how Cancer Stem Cell fate influences tumor progression
Source: BMC Syst Biol. 2015 Jun 1;9(Suppl 3):S1. doi: 10.1186/1752-0509-9-S3-S1 (PMC4464028; doi:10.1186/1752-0509-9-S3-S1)
Supplement: Additional File 10 — CELL POPULATIONS -- Parameter values of cell population model (1). [file 1752-0509-9-S3-S1-S10.xls]

## Sheet: Sheet1
Symbols	Values	Biological Meaning
omegaCSC	6	CSC proliferation
omegaPC	60	PC1 proliferation
Psy	0.5	CSC symmetrical proliferation probability
eta1	1	CSC differentiation
eta2	4	PC1 differentiation
eta3	6	PC2 differentiation
gammaPC	0.0001	PC1 de-differentiation
delta1	0.0001	CSC death
delta2	0.001	PC death
delta3	0.1	TC death
delta4	1	DC lysis
hCSC	10^(-12)	CSC feedback intensity
hPC	11^(-12)	PC feedback intensity
kCSC	0.016	initial CSC concentration
kPC	0.109	initial PC concentration
kTC	1-(kCSC+kPC)	initial DC concentration
kDC	0	initial TC concentration
N0	10^5	initial number of cells
NCSC_0	N0*kCSC	initial number of CSCs
NPC_0	N0*kPC	initial number of PCs
NTC_0	N0*kTC	initial number of Tcs
NDC_0	0	initial number of Dcs
